# Supplementary material for: Multi-omic analyses reveal the unique properties of chia (Salvia hispanica) seed metabolism
Source: Commun Biol. 2023 Aug 7;6:820. doi: 10.1038/s42003-023-05192-4 (PMC10406817; doi:10.1038/s42003-023-05192-4)
Supplement: Supplementary file 4 — Supplementary Data S1 [file 42003_2023_5192_MOESM4_ESM.xlsx]

## Sheet: Sheet1
Gene	PANNZER Description	InterPro Description	Ath Homolog	Ath Homolog Description	Group
Shispa_001g0066.1	Non-specific lipid-transfer protein	Plant non-specific lipid-transfer protein/Par allergen	AT3G51590.1	ATLTPI-7, LIPID TRANSFER PROTEIN 12	Lipid metabolism
Shispa_001g0500.1	Peroxygenase	Caleosin-related	AT4G26740.1	ARABIDOPSIS THALIANA PEROXYGENASE 1	Lipid metabolism
Shispa_001g1166.1	Oleosin	Oleosin	AT3G01570.1	Oleosin family protein	Lipid metabolism
Shispa_001g1703.1	Peptidase A1 domain-containing protein	Aspartic peptidase A1 family	AT5G10770.1	Eukaryotic aspartyl protease family protein	Proteolysis
Shispa_001g2798.1	Small heat shock protein HSP	Small heat shock protein	AT1G53540.1	class I small heat-shock protein (sHSP) family	HSP/Chaperone
Shispa_001g2823.1	Small heat shock protein HSP	Small heat shock protein	AT1G53540.1	class I small heat-shock protein (sHSP) family	HSP/Chaperone
Shispa_001g2924.1	Alpha-galactosidase	Glycoside hydrolase, family 27	AT3G56310.1	AGAL3, ALPHA-GALACTOSIDASE 3	Carbohydrate metabolism
Shispa_001g3142.1	Hydroxysteroid dehydrogenase 1	Short-chain dehydrogenase/reductase SDR	AT5G50700.1	HSD1, HYDROXYSTEROID DEHYDROGENASE 1	Lipid metabolism
Shispa_001g3236.1	NA	Germin	AT3G05950.1	Germin-like protein subfamily 1 member 7	Lipid metabolism
Shispa_001g3599.1	Late embryogenisis abundant protein 9	Late embryogenesis abundant protein, LEA_4 subgroup	AT3G53040.1	late embryogenesis abundant protein, putative	LEA
Shispa_001g3634.1	cell division cycle protein 48 homolog	AAA ATPase, CDC48 family	AT5G03340.1	ATCDC48C, CELL DIVISION CYCLE 48C	Miscellaneous
Shispa_001g4411.1	11s globulin subunit beta	11-S seed storage protein, plant	AT5G44120.3	ATCRA1, CRUCIFERINA	Seed storage prot
Shispa_001g4443.1	11S globulin seed storage protein 2	11-S seed storage protein, plant	AT5G44120.3	ATCRA1, CRUCIFERINA	Seed storage prot
Shispa_001g4591.1	11s globulin subunit beta	11-S seed storage protein, plant	AT5G44120.3	ATCRA1, CRUCIFERINA	Seed storage prot
Shispa_001g5086.1	Dirigent protein (Fragment)	Dirigent protein	AT1G65870.1	Disease resistance-responsive (dirigent-like protein) family protein	Secondary Metabolism/Neolignans
Shispa_001g5133.1	NA	NA	NA	NA	Not defined
Shispa_001g5228.1	Lectin	Small heat shock protein	AT5G10530.1	L-TYPE LECTIN RECEPTOR KINASE IX.1, LECRK-IX.1	Lectin
Shispa_002g0035.1	subtilisin-like protease SBT1.4	Peptidase S8, subtilisin-related; Subtilisin-like protease	AT3G14067.1	SASP, SENESCENCE-ASSOCIATED SUBTILISIN PROTEASE	Proteolysis
Shispa_002g0071.1	Pectinesterase	NA	AT3G14310.1	PECTIN METHYLESTERASE 3, PME3	Seed storage prot
Shispa_002g0414.1	L-ascorbate oxidase homolog	Multicopper oxidase	AT1G41830.1	SKU5-similar 6	Detoxification enzyme
Shispa_002g0858.1	Glucose and ribitol dehydrogenase	Short-chain dehydrogenase/reductase SDR	AT1G54870.2	CHLADR, CHLOROPLAST ALDEHYDE REDUCTASE	Carbohydrate metabolism
Shispa_002g1314.1	11S seed storage globulin	11-S seed storage protein, plant	AT5G44120.3	ATCRA1, CRUCIFERINA	Seed storage prot
Shispa_002g1315.1	11s globulin subunit beta	11-S seed storage protein, plant	AT5G44120.3	ATCRA1, CRUCIFERINA	Seed storage prot
Shispa_002g1354.1	vicilin-like antimicrobial peptides 2-2	Glycoside hydrolase, family 27	AT3G22640.1	Cupin family protein PAP85	Seed storage prot
Shispa_002g1357.1	Late embryogenesis abundant protein D-34	Late embryogenesis abundant protein, SMP subgroup	AT3G22490.1	RAB28, RESPONSIVE TO ABSCISIC ACID 28	LEA
Shispa_002g2054.1	PQQ-dependent membrane bound dehydrogenase, glucose/quinate/shikimate-related	NA	NA	NA	Not defined
Shispa_002g2707.1	beta-fructofuranosidase, insoluble isoenzyme CWINV1-like	Glycoside hydrolase, family 32	AT3G13790.1	ARABIDOPSIS THALIANA CELL WALL INVERTASE 1	Carbohydrate metabolism
Shispa_002g2912.1	Beta-galactosidase	Glycoside hydrolase, family 35	AT1G77410.3	Beta-galactosidase 16	Carbohydrate metabolism
Shispa_002g2928.1	Protein disulfide-isomerase	Protein disulphide isomerase	AT1G21750.1	protein disulfide isomerase-like (PDIL) protein ATPDIL1-1	HSP/Chaperone
Shispa_002g3117.1	Large subunit ribosomal protein L6e	60S ribosomal protein L6E	AT1G74050.1	RIBOSOMAL PROTEIN EL6X	Ribosomal
Shispa_002g3628.1	Superoxide dismutase [Cu-Zn]	Superoxide dismutase (Cu/Zn) / superoxide dismutase copper chaperone	AT1G08830.1	ATSOD1, COPPER/ZINC SUPEROXIDE DISMUTASE 1	Detoxification enzyme
Shispa_002g3680.1	Protein disulfide-isomerase	Protein disulphide isomerase	AT1G77510.1	ATPDI6, PROTEIN DISULFIDE ISOMERASE 6	HSP/Chaperone
Shispa_002g4364.1	NA	GDSL lipase/esterase	AT5G03980.1	SGNH hydrolase-type esterase superfamily protein	Lipid metabolism
Shispa_002g4486.1	Subtilisin-like protease	Peptidase S8, subtilisin-related; Subtilisin-like protease	AT3G14067.1	SASP, SENESCENCE-ASSOCIATED SUBTILISIN PROTEASE	Proteolysis
Shispa_003g0032.1	Alpha-methyl-mannoside-specific lectin	Late embryogenesis abundant protein, SMP subgroup	AT5G65600.1	L-TYPE LECTIN RECEPTOR KINASE IX.2, LECRK-IX.2	Lectin
Shispa_003g0447.1	fasciclin-like arabinogalactan protein 1	Fasciclin-like arabinogalactan protein	AT5G55730.1	FASCICLIN-LIKE ARABINOGALACTAN 1, FLA1	Miscellaneous
Shispa_003g1874.1	Lectin	Late embryogenesis abundant protein, SMP subgroup	AT5G10530.1	L-TYPE LECTIN RECEPTOR KINASE IX.1, LECRK-IX.1	Lectin
Shispa_003g2080.1	AAI domain-containing protein	Napin/ 2S seed storage protein/Conglutin	NA	NA	Seed storage prot
Shispa_003g2496.1	Alcohol dehydrogenase	Napin/ 2S seed storage protein/Conglutin	AT1G77120.1	ALCOHOL DEHYDROGENASE 1 ATADH1	Detoxification enzyme
Shispa_003g2568.1	GDSL esterase/lipase EXL3-like	GDSL lipase/esterase; GDSL lipase/esterase-like, plant	AT1G75900.1	GGL13 GDSL-motif esterase/acyltransferase/lipase	Lipid metabolism
Shispa_003g2699.1	Alpha-mannosidase	11-S seed storage protein, plant	AT3G26720.1	Glycosyl hydrolase family 38 protein	Carbohydrate metabolism
Shispa_003g3490.1	11S globulin seed storage protein 2-like	11-S seed storage protein, plant	AT5G44120.3	ATCRA1, CRUCIFERINA	Seed storage prot
Shispa_003g4214.1	Phosphopyruvate hydratase	Enolase	AT2G36530.1	ENOLASE 2	Carbohydrate metabolism
Shispa_003g4226.1	Fructose-bisphosphate aldolase	Fructose-bisphosphate aldolase, class-I	AT2G36460.1	Fructose 1,6-bisphosphate aldolase	Carbohydrate metabolism
Shispa_003g4261.1	2s seed storage protein 1	Napin/ 2S seed storage protein/Conglutin	NA	NA	Seed storage prot
Shispa_003g5163.1	Poly [ADP-ribose] polymerase	NA	AT5G22470.1	ATPARP3, PARP3, POLY(ADP-RIBOSE) POLYMERASE 3	Miscellaneous
Shispa_003g5250.1	Beta-xylosidase/alpha-L-arabinofuranosidase 2	Beta-D-xylosidase	AT5G64570.1	ARABIDOPSIS THALIANA BETA-D-XYLOSIDASE 4, ATBXL4	Carbohydrate metabolism
Shispa_003g5435.1	vicilin-like seed storage protein At2g28490	11-S seed storage protein, plant	AT2G28490.1	RmlC-like cupins superfamily protein	Seed storage prot
Shispa_003g5918.1	Carrot ABA-induced in somatic embryos 3	Late embryogenesis abundant protein, LEA_5 subgroup	AT3G51810.1	LATE EMBRYOGENESIS ABUNDANT 1	LEA
Shispa_003g6055.1	Pectinesterase	NA	AT2G45220.1	PECTIN METHYLESTERASE 17, PME17	Seed storage prot
Shispa_003g6174.1	Late embryogenesis abundant protein D-34	Late embryogenesis abundant protein, SMP subgroup	AT3G22490.1	RAB28, RESPONSIVE TO ABSCISIC ACID 28	LEA
Shispa_003g6671.1	Ras-related protein Rab-3D	NA	AT1G72100.1	LEA domain-containing protein	LEA
Shispa_003g6688.1	Large subunit ribosomal protein L6e	60S ribosomal protein L6E	AT1G74050.1	RIBOSOMAL PROTEIN EL6X	Ribosomal
Shispa_003g6730.1	Inactive leucine-rich repeat receptor-like protein kinase	NA	AT1G33590.2	Leucine-rich repeat (LRR) family protein	Cell wall
Shispa_004g0402.1	H(+)-exporting diphosphatase	Pyrophosphate-energised proton pump	AT1G15690.1	ARABIDOPSIS THALIANA V-PPASE 3, ATAVP3	Carbohydrate metabolism
Shispa_004g0434.1	Oleosin	Oleosin	AT4G25140.1	OLEOSIN 1	Lipid metabolism
Shispa_004g0670.1	Peroxiredoxin	Peroxiredoxin, AhpC-type; 1-Cys peroxiredoxin	AT1G48130.1	1-CYSTEINE PEROXIREDOXIN 1, ATPER1	Detoxification enzyme
Shispa_004g0690.1	late embryogenesis abundant protein, group 3-like	ClpA/B family	NA	NA	LEA
Shispa_004g0747.1	Mitochondrial chaperonin, Cpn60/Hsp60p	Chaperonin Cpn60/GroEL/TCP-1 family; Chaperonin Cpn60/GroEL	AT3G23990.1	HEAT SHOCK PROTEIN 60-3B, HSP60	HSP/Chaperone
Shispa_004g1651.1	Oryzain alpha chain	Peptidase C1A	AT1G47128.1	RESPONSIVE TO DEHYDRATION 21A, RD21A	Proteolysis
Shispa_004g1835.1	Mitochondrial HSO70 2	Heat shock protein 70 family	AT5G09590.1	HEAT SHOCK PROTEIN 70-10, HSP70-10,	HSP/Chaperone
Shispa_004g2159.1	Oleosin	Oleosin	AT3G01570.1	Oleosin family protein	Lipid metabolism
Shispa_004g2433.1	Glutathione transferase	Glutathione S-transferase Omega/Tau-like	AT1G78380.1	Glutathione transferase member of Tau GST gene family	Detoxification enzyme
Shispa_004g2735.1	leucine aminopeptidase 1-like	Peptidase M17, leucine aminopeptidase/peptidase B	AT2G24200.1	Cytosol aminopeptidase family protein	Proteolysis
Shispa_004g3059.1	11s globulin subunit beta	11-S seed storage protein, plant	AT5G44120.3	ATCRA1, CRUCIFERINA	Seed storage prot
Shispa_004g3060.1	11s globulin subunit beta	11-S seed storage protein, plant	AT5G44120.3	ATCRA1, CRUCIFERINA	Seed storage prot
Shispa_004g3318.1	Alpha-mannosidase	Glycoside hydrolase, family 32	AT5G13980.1	Glycosyl hydrolase family 38 protein;	Carbohydrate metabolism
Shispa_004g3405.1	Seed biotin-containing protein sbp65	NA	AT2G42560.1	LATE EMBRYOGENESIS ABUNDANT 25	LEA
Shispa_004g4150.1	NA	NA	AT5G06860.1	ATPGIP1, POLYGALACTURONASE INHIBITING PROTEIN 1	Cell wall
Shispa_004g4268.1	Fag s 1 pollen allergen	Bet v I type allergen	NA	NA	Not defined
Shispa_004g4416.1	Phosphoglycerate kinase	Phosphoglycerate kinase	AT1G79550.1	Cytosolic phosphoglycerate kinase (PGK3)	Carbohydrate metabolism
Shispa_005g1181.1	NA	NA	NA	NA	Not defined
Shispa_005g2087.1	Indole-3-acetaldehyde oxidase	Aldehyde oxidase/xanthine dehydrogenase	AT1G04580.1	Aldehyde oxidase AAO4	Detoxification enzyme
Shispa_005g2441.1	Malate synthase	Malate synthase	AT5G03860.1	MALATE SYNTHASE, MLS	Carbohydrate metabolism
Shispa_005g3212.1	Heat shock cognate protein 80	Heat shock protein Hsp90 family	AT5G56000.1	HEAT SHOCK PROTEIN 81.4	HSP/Chaperone
Shispa_005g3469.1	AAI domain-containing protein	BP: Lipid transport	NA	NA	Lipid metabolism
Shispa_005g3526.1	Zinc finger protein JACKDAW-like isoform X1	NA	AT2G18540.2	RmlC-like cupins superfamily protein	Seed storage prot
Shispa_005g3551.1	Hydroxysteroid dehydrogenase 1	Short-chain dehydrogenase/reductase SDR	AT5G50700.1	HSD1, HYDROXYSTEROID DEHYDROGENASE 1	Lipid metabolism
Shispa_005g3878.1	Beta-xylosidasealpha-l-arabinofuranosidase 2	Late embryogenesis abundant protein, SMP subgroup	AT5G20950.3	Beta glucosidase BGLC1	Carbohydrate metabolism
Shispa_005g3993.1	NA	NA	AT3G10020.1	HUP26, HYPOXIA RESPONSE UNKNOWN PROTEIN 26	Abiotic stress response
Shispa_005g4487.1	Luminal-binding protein 5	Heat shock protein 70 family	AT5G42020.3	BIP2, LUMINAL BINDING PROTEIN	HSP/Chaperone
Shispa_005g4583.1	Nucleolin 2	NA	AT3G18610.1	ATNUC-L2 (NUCLEOLIN LIKE 2).	Miscellaneous
Shispa_005g5232.1	chaperone protein ClpB1	ClpA/B family	AT1G74310.1	ATHSP101, HEAT SHOCK PROTEIN 101	HSP/Chaperone
Shispa_005g7296.1	Serine carboxypeptidase S28 family protein	Peptidase S28	AT4G36195.1	Serine carboxypeptidase S28 family protein	Proteolysis
Shispa_006g0641.1	Succinate-semialdehyde dehydrogenase	Succinate semialdehyde dehydrogenase	AT1G79440.1	Mitochondrial succinic semialdehyde dehydrogenase (SSADH)	Detoxification enzyme
Shispa_006g1162.1	em protein H5	Late embryogenesis abundant protein, LEA_5 subgroup	AT2G40170.1	LATE EMBRYOGENESIS ABUNDANT 6	LEA
Shispa_006g2056.1	Non-reducing end alpha-L-arabinofuranosidase	NA	AT3G10740.2	Alpha-l-arabinofuranosidase/beta-d-xylosidase	Carbohydrate metabolism
Shispa_006g2139.1	40S ribosomal protein S8	Ribosomal protein S8e/ribosomal biogenesis NSA2; Ribosomal protein S8e	AT5G59240.1	ES8Y, RIBOSOMAL PROTEIN ES8Y	Ribosomal
Shispa_006g3034.1	18 kDa seed maturation protein	Late embryogenesis abundant protein, LEA_1 subgroup	NA	NA	Seed maturation prot
Shispa_006g3049.1	Dirigent protein 21	Dirigent protein	AT1G22900.1	Disease resistance-responsive (dirigent-like protein) family protein	Secondary Metabolism/Neolignans
Shispa_006g3054.1	Dirigent protein 21	Dirigent protein	AT5G42510.1	Disease resistance-responsive (dirigent-like protein) family protein	Secondary Metabolism/Neolignans
Shispa_006g3055.1	Dirigent protein (Fragment)	Dirigent protein	AT1G22900.1	Disease resistance-responsive (dirigent-like protein) family protein	Secondary Metabolism/Neolignans
Shispa_013g0015.1	Late embryogenesis abundant protein Dc3	Late embryogenesis abundant protein 1/2/D7	AT3G15670.1	LATE EMBRYOGENESIS ACCUMULATING 76	LEA
Shispa_035g0015.1	NA	Low-temperature-induced 78kDa/65kDa	AT5G52300.1	LOW-TEMPERATURE-INDUCED 65, LTI65	Abiotic stress response
Shispa_098g0002.1	Seed maturation protein PM41	GDSL lipase/esterase; GDSL lipase/esterase-like, plant	AT2G21820.1	Seed maturation protein	Seed maturation prot
aProteins identified in S. hispanica mucilage were functionally annotated using PANNZER, protein family assigned by InterPro, and best hit in Arabidopsis thaliana (blastp bitscore >= 80). Glycoproteins are indicated in blue. NA: Not assigned
